# Supplementary material for: A Soft Robot Driven by a Spring-Rolling Dielectric Elastomer Actuator with Two Bristles
Source: Micromachines (Basel). 2023 Mar 8;14(3):618. doi: 10.3390/mi14030618 (PMC10051427; doi:10.3390/mi14030618)
Supplement: Supplementary file 1 [file micromachines-14-00618-s001.zip]

Archive with 7 entries (6 files):
- Videos/
- Videos/Video S1-Crawling in diameter 18 Acrylic pipe horizontally at 4.7kV and 187Hz for 1s.mp4
- Videos/Video S2-Crawling in diameter 20 Acrylic pipe horizontally at 4kV and for 1s.mp4
- Videos/Video S3-Crawling in diameter 18  Acrylic pipe vertically at 5.5kV and 188Hz for 3.5s.mp4
- Videos/Video S4-Crawling in diameter 20 PU spring pipe (curve radius 313.5mm)horizontally at 5kV and 186Hz for 2s.mp4
- Videos/Video S5-Crawling in diameter 20 PU spring pipe (curve radius 110mm)horizontally at 5.5kV and 186Hz for 2.5s.mp4
- Videos/Video S6-Crawling on Acrylic plate horizontally at 4.5kV and 186Hz for 1.2s .mp4.mp4
